# Supplementary material for: Genome-Wide Expression and Anti-Proliferative Effects of Electric Field Therapy on Pediatric and Adult Brain Tumors
Source: Int J Mol Sci. 2022 Feb 11;23(4):1982. doi: 10.3390/ijms23041982 (PMC8880247; doi:10.3390/ijms23041982)
Supplement: Supplementary file 1 [file ijms-23-01982-s001.zip]

Archive with 11 entries (10 files):
- Supp Figure S1.tif
- Supp figure S2.tif
- Supp figure S3.tif
- Supp figure S4.tif
- Supplement Figure Legends.pdf
- __MACOSX/
- __MACOSX/._Supp Figure 1.tif
- __MACOSX/._Supp figure 2.tif
- __MACOSX/._Supp figure 3.tif
- __MACOSX/._Supp figure 4.tif
- __MACOSX/._Supplement Figure Legends.pdf
